# Supplementary material for: McWRKY43 Confers Cold Stress Tolerance in Michelia crassipes via Regulation of Flavonoid Biosynthesis
Source: Int J Mol Sci. 2024 Sep 12;25(18):9843. doi: 10.3390/ijms25189843 (PMC11432407; doi:10.3390/ijms25189843)
Supplement: Supplementary file 1 [file ijms-25-09843-s001.zip]

Archive with 1 entries (1 files):
- ijms-3148478-supplementary.pdf
